# Supplementary material for: Virus Infection of Aspergillus fumigatus Compromises the Fungus in Intermicrobial Competition
Source: Viruses. 2021 Apr 16;13(4):686. doi: 10.3390/v13040686 (PMC8073786; doi:10.3390/v13040686)
Supplement: Supplementary file 1 [file viruses-13-00686-s001.zip]

Archive with 1 entries (1 files):
- viruses-1163524-supplementary.pdf
